# Supplementary material for: Association of insomnia and daytime sleepiness with low back pain: A bidirectional mendelian randomization analysis
Source: Front Genet. 2022 Oct 4;13:938334. doi: 10.3389/fgene.2022.938334 (PMC9577110; doi:10.3389/fgene.2022.938334)
Supplement: Supplementary file 1 [file DataSheet1.zip]

Archive with 3 entries (3 files):
- Supplementary Figures.pdf
- Supplementary Tables.pdf
- Supporting Information.xlsx
