# Supplementary material for: Association of insomnia and daytime sleepiness with low back pain: A bidirectional mendelian randomization analysis
Source: Front Genet. 2022 Oct 4;13:938334. doi: 10.3389/fgene.2022.938334 (PMC9577110; doi:10.3389/fgene.2022.938334)
Supplement: Supplementary file 1 [file DataSheet1.zip › Supporting Information.xlsx]

## Sheet: insomnia on UKB_LBP
Supplementary Table S4:The MR results of insomnia on UKB_LBP.
Method	nSNP	Beta	SE	pval	lo_ci	up_ci	OR	OR_lci95	OR_uci95
MR Egger	147	0.0020765	0.00236024	0.380432	-0.00254957	0.00670257	1.00208	0.997454	1.00673
Weighted median	147	0.00354714	0.000890911	6.84878e-05	0.00180096	0.00529333	1.00355	1.0018	1.00531
Inverse variance weighted (fixed effects)	147	0.00410404	0.000602354	9.53639e-12	0.00292342	0.00528465	1.00411	1.00293	1.0053
Robust adjusted profile score (RAPS)	147	0.00416327	0.000639031	7.27059e-11	0.00291077	0.00541577	1.00417	1.00292	1.00543
nSNP, number of single-nucleotide polymorphism; Beta, the regression coefﬁcient; SE, the standard error of the effect size; IVW, inverse-variance weighted; RAPS, Robust adjusted profile score.

## Sheet: Daytime sleepiness on UKB_LBP
Supplementary Table S5:The MR results of daytime sleepiness on UKB_LBP.
Method	nSNP	Beta	SE	pval	lo_ci	up_ci	OR	OR_lci95	OR_uci95
MR Egger	34	0.0226246	0.0341844	0.512812	-0.0443768	0.089626	1.02288	0.956593	1.09377
Weighted median	34	0.0143784	0.0107837	0.182418	-0.00675761	0.0355143	1.01448	0.993265	1.03615
Inverse variance weighted (fixed effects)	34	0.00644366	0.00743018	0.385818	-0.0081195	0.0210068	1.00646	0.991913	1.02123
Robust adjusted profile score (RAPS)	34	0.00622596	0.00880171	0.479344	-0.0110254	0.0234773	1.00625	0.989035	1.02376
nSNP, number of single-nucleotide polymorphism; Beta, the regression coefﬁcient; SE, the standard error of the effect size; IVW, inverse-variance weighted; RAPS, Robust adjusted profile score.

## Sheet: UKB_LBP on insomnia
Supplementary Table S6:The MR results of UKB_LBP on insomnia.
Method	nSNP	Beta	SE	pval	lo_ci	up_ci	OR	OR_lci95	OR_uci95
MR Egger	18	0.275432	0.470236	0.566227	-0.64623	1.19709	1.3171	0.524018	3.31049
Weighted median	18	0.238289	0.343189	0.487472	-0.434362	0.910939	1.26908	0.647678	2.48666
Inverse variance weighted (fixed effects)	18	0.352569	0.243025	0.146848	-0.123759	0.828898	1.42272	0.883592	2.29079
Robust adjusted profile score (RAPS)	18	0.345801	0.261158	0.185469	-0.16607	0.857671	1.41312	0.846987	2.35766
nSNP, number of single-nucleotide polymorphism; Beta, the regression coefﬁcient; SE, the standard error of the effect size; IVW, inverse-variance weighted; RAPS, Robust adjusted profile score.

## Sheet: UKB_LBP on daytime sleepiness
Supplementary Table S7:The MR results of UKB_LBP on daytime sleepiness.
Method	nSNP	Beta	SE	pval	lo_ci	up_ci	OR	OR_lci95	OR_uci95
MR Egger	18	-0.253672	0.355987	0.486364	-0.951406	0.444062	0.775946	0.386198	1.55903
Weighted median	18	-0.0146228	0.257781	0.954764	-0.519873	0.490627	0.985484	0.594596	1.63334
Inverse variance weighted (fixed effects)	18	-0.0392063	0.180967	0.828482	-0.393902	0.315489	0.961552	0.67442	1.37093
Robust adjusted profile score (RAPS)	18	-0.0684909	0.216459	0.751688	-0.492751	0.355769	0.933802	0.610943	1.42728
nSNP, number of single-nucleotide polymorphism; Beta, the regression coefﬁcient; SE, the standard error of the effect size; IVW, inverse-variance weighted; RAPS, Robust adjusted profile score.

## Sheet: Pleiotropy and Heterogeneity
Supplementary Table S8 : Pleiotropy and Heterogeneity test.
		MR Egger regression			Cochran's Q test
					MR Egger			IVW
	intercept		SE	pval	Q	Q_df	pval	Q	Q_df	pval
Insomnia on UKB_LBP	9.35e-05		0.0001	0.374	159.387	145	0.196	160.261	146	0.198
DS on UKB_LBP	-0.000122978		0.000252649	0.629749	36.8132	32	0.255799	37.0858	33	0.286064
UKB_LBP on insomnia	0.000225101		0.001	0.850457	14.804	16	0.539037	14.8407	17	0.606953
UKB_LBP on DS	0.000625495		0.001	0.491823	16.5155	16	0.417598	17.0264	17	0.452577
UKB, UK biobank; LBP, low back pain; DS, daytime sleepiness; SE, standard error.
